# Supplementary material for: Comparative proteomic analysis of horseweed (Conyza canadensis) biotypes identifies candidate proteins for glyphosate resistance
Source: Sci Rep. 2017 Feb 15;7:42565. doi: 10.1038/srep42565 (PMC5309786; doi:10.1038/srep42565)
Supplement: Supplementary Information [file srep42565-s1.xls]

## Sheet: Contents
	Contents of Supplementary Information
	•	Sheet 1: Supplementary Table-S1. Descriptive statistics for normalised protein spot volume
							data extracted from Progenesis SameSpots.
	•	Sheet 2: Supplementary Table-S2. Details of protein identification.

## Sheet: Supp_Table_S1
Table-S1. Descriptive statistics for normalised protein spot volume data extracted from Progenesis SameSpots. GS = glyphosate-susceptible biotype; GR = glyphosate-reistant biotype; SD = standard deviation (n = 4); Anova (p) = probability value from analysis of variance;
	s.d. = standard deviation
Spot#	Accession	Protein name	Controls (Resistant/Susceptible)						Susceptible (Glyphosate/Control)						Resistant (Glyphosate/Control)
	number		GS	s.d.	GR	s.d.	Ratio	Anova (p)	Control	SD	Glyphosate	s.d.	Ratio	Anova (p)	Control	s.d.	Glyphosate	SD	Ratio	Anova (p)
4	R0F3T9	Uncharacterized protein	0.78	0.14	0.532	0.086	-1.5	0.029	0.78	0.14	0.923	0.11	1.2	0.26	0.532	0.086	0.76	0.18	1.4	0.066
9	L0HT24	Heatshock protein 70	0.545	0.066	0.465	0.087	-1.2	0.104	0.545	0.066	0.738	0.067	1.4	0.006	0.465	0.087	0.685	0.053	1.5	0.002
10	L0HT24	Heatshock protein 70	0.53	0.024	0.442	0.12	-1.2	0.09	0.53	0.024	0.743	0.056	1.4	0.0003862	0.442	0.12	0.71	0.065	1.6	0.004
13	G7IF28	Transketolase	0.626	0.14	0.534	0.1	-1.2	0.307	0.626	0.14	0.797	0.066	1.3	0.078	0.534	0.1	0.766	0.13	1.4	0.033
14	M5X661	Uncharacterized protein	0.617	0.13	0.483	0.029	-1.3	0.067	0.617	0.13	0.832	0.046	1.3	0.027	0.483	0.029	0.712	0.095	1.5	0.002
15	Q0DA88	Os06g0669400 protein	0.828	0.028	0.551	0.049	-1.5	8.228e-05	0.828	0.028	0.821	0.072	1	0.847	0.551	0.049	0.653	0.12	1.2	0.167
16	Q1KXW5	ATP synthase subunit alpha, chloroplastic	0.804	0.12	0.48	0.036	-1.7	0.002	0.804	0.12	0.75	0.059	-1.1	0.563	0.48	0.036	0.546	0.06	1.1	0.055
17	Q1KXW5	ATP synthase subunit alpha, chloroplastic	0.74	0.17	0.486	0.05	-1.5	0.025	0.74	0.17	0.646	0.092	-1.1	0.448	0.486	0.05	0.558	0.085	1.1	0.122
19	Q1KXW5	ATP synthase subunit alpha, chloroplastic	0.715	0.17	0.45	0.062	-1.6	0.018	0.715	0.17	0.714	0.098	1	0.928	0.45	0.062	0.566	0.036	1.3	0.006
23	G0WXR8	Ribulose-1,5-bisphosphate carboxylase/oxygenase large subunit	0.781	0.1	0.558	0.081	-1.4	0.016	0.781	0.1	0.707	0.07	-1.1	0.362	0.558	0.081	0.588	0.056	1.1	0.483
24	G0WZH2	Ribulose-1,5-bisphosphate carboxylase/oxygenase large subunit	0.81	0.15	0.521	0.038	-1.6	0.011	0.81	0.15	0.676	0.061	-1.2	0.228	0.521	0.038	0.565	0.042	1.1	0.11
25	D3PFB6	Ribulose-1,5-bisphosphate carboxylase/oxygenase large subunit	0.867	0.12	0.649	0.096	-1.3	0.055	0.867	0.12	0.623	0.076	-1.4	0.027	0.649	0.096	0.549	0.052	-1.2	0.102
28	G0WXR8	Ribulose-1,5-bisphosphate carboxylase/oxygenase large subunit	0.822	0.18	0.556	0.061	-1.5	0.043	0.822	0.18	0.669	0.075	-1.2	0.261	0.556	0.061	0.554	0.048	1	0.972
30	E3TI13	Ribulose-1,5-bisphosphate carboxylase/oxygenase large subunit	0.738	0.15	0.512	0.053	-1.4	0.029	0.738	0.15	0.653	0.094	-1.1	0.446	0.512	0.053	0.552	0.038	1.1	0.175
34	K7RYG4	Chloroplast ribulose bisphosphate carboxylase/oxygenase activase beta2	0.486	0.063	0.592	0.1	1.2	0.083	0.486	0.063	0.694	0.032	1.4	0.0005619	0.592	0.1	0.727	0.063	1.2	0.062
35	K7RYG4	Chloroplast ribulose bisphosphate carboxylase/oxygenase activase beta2	0.555	0.084	0.607	0.087	1.1	0.377	0.555	0.084	0.736	0.039	1.3	0.007	0.607	0.087	0.7	0.094	1.2	0.2
36	K7RYG4	Chloroplast ribulose bisphosphate carboxylase/oxygenase activase beta2	0.494	0.061	0.629	0.12	1.3	0.06	0.494	0.061	0.671	0.053	1.4	0.003	0.629	0.12	0.818	0.061	1.3	0.037
37	G5ELM7	Actin	0.602	0.091	0.515	0.11	-1.2	0.196	0.602	0.09	0.746	0.034	1.2	0.025	0.515	0.11	0.689	0.048	1.3	0.018
38	M5XAL4	Elongation factor Tu	0.624	0.039	0.629	0.086	1	0.971	0.624	0.039	0.708	0.041	1.1	0.026	0.629	0.086	0.706	0.028	1.1	0.13
39	Q9XQ94	Glutamine synthetase leaf isozyme, chloroplastic	0.637	0.066	0.554	0.094	-1.1	0.155	0.637	0.066	0.74	0.028	1.2	0.033	0.554	0.094	0.68	0.057	1.2	0.047
43	Q1KXW5	ATP synthase subunit alpha, chloroplastic	0.564	0.052	0.577	0.12	1	0.889	0.564	0.052	0.678	0.05	1.2	0.016	0.577	0.12	0.693	0.024	1.2	0.08
45	J3N6C9	Fructose-bisphosphate aldolase	0.704	0.03	0.543	0.1	-1.3	0.018	0.704	0.03	0.761	0.074	1.1	0.279	0.543	0.1	0.68	0.061	1.3	0.046
46	M5VP21	Fructose-bisphosphate aldolase	0.635	0.064	0.644	0.086	1	0.891	0.635	0.064	0.836	0.05	1.3	0.004	0.644	0.086	0.875	0.05	1.4	0.006
47	B6TI65	Fructose-bisphosphate aldolase	0.71	0.048	0.598	0.081	-1.2	0.052	0.71	0.048	0.854	0.068	1.2	0.029	0.598	0.081	0.661	0.12	1.1	0.42
49	M1PY75	Ribulose bisphosphate carboxylase large chain	0.561	0.043	0.715	0.096	1.3	0.026	0.561	0.043	0.867	0.09	1.5	0.001	0.715	0.096	0.941	0.054	1.3	0.016
50	G0WXR8	Ribulose bisphosphate carboxylase large chain	0.991	0.15	0.685	0.11	-1.4	0.044	0.991	0.15	0.84	0.094	-1.2	0.293	0.685	0.11	0.784	0.072	1.1	0.218
51	M1AMG7	Uncharacterized protein	0.696	0.028	1.042	0.088	1.5	0.001	0.696	0.028	0.349	0.069	-2	1.829e-05	1.042	0.088	0.454	0.097	-2.3	0.0001675
52	I1NND9	Uncharacterized protein	0.73	0.056	0.896	0.15	1.2	0.178	0.73	0.056	0.516	0.082	-1.4	0.004	0.896	0.15	0.512	0.06	-1.8	0.005
68	F8RP80	Ribulose-1,5-bisphosphate carboxylase/oxygenase large subunit	0.552	0.2	1.064	0.21	1.9	0.027	0.552	0.2	0.464	0.17	-1.2	0.467	1.064	0.21	0.756	0.09	-1.4	0.129
73	J9QFM2	Ribulose-1,5-bisphosphate carboxylase/oxygenase large subunit	0.663	0.3	1.268	0.089	1.9	0.023	0.663	0.3	0.619	0.19	-1.1	0.958	1.268	0.089	0.876	0.17	-1.4	0.041
75	J9QFM2	Ribulose-1,5-bisphosphate carboxylase/oxygenase large subunit	0.66	0.26	1.253	0.2	1.9	0.039	0.66	0.26	0.737	0.11	1.1	0.479	1.253	0.2	0.974	0.091	-1.3	0.243
77	K9L5M8	Ribulose-1,5-bisphosphate carboxylase/oxygenase large subunit	0.629	0.32	1.188	0.11	1.9	0.032	0.629	0.32	0.56	0.34	-1.1	0.831	1.188	0.11	0.937	0.11	-1.3	0.09

## Sheet: Supp_Table S2
Table S2. Details of protein identification. MOWSE = molecular weight search score for protein; #Peptides = number of unique matched peptides; Prec. z = precursor ion charge; m/z = mass to charge ratio;
Modifications = peptide modifications; Ion score = peptide identification score; Coverage = percent of target sequence covered by matched peptides; Species = plant species from which protein family was identified.
Spot#	Protein family name	Accession number	MOWSE score	#Peptides matched	Sequenced peptides	Pre z	m/z ratio	Modifications	Ion score	Coverage	Instrument	Species
4	Uncharacterized protein	tr|R0F3T9|R0F3T9_9BRAS	121	2	R.LADTPCVVVTSK.F	2+	645.353	Carbamidomethyl (C)	54	0.02	QStar Pulsar i	Capsella rubella
					R.IMQSQTLSDANK.Q	2+	676.327	Oxidation (M)	67
9	Heatshock protein 70	tr|L0HT24|L0HT24_LACSA	187	15	K.AVVTVPAYFNDSQR.T	1+	1566.83		25	0.16	4800 Proteomic Analyser	Lactuca sativa
					R.IINEPTAASLAYGFER.K	1+	1751.94		17
					K.DIDEVILVGGSTR.I	1+	1373.76		53
					R.LDGIPPAPR.G	1+	935.547		19
10	Heat shock protein 70	tr|L0HT24|L0HT24_LACSA	161	19	K.QFAAEEISAQVLR.K	1+	1461.83		18	0.2	4800 Proteomic Analyser	Lactuca sativa
					K.AVVTVPAYFNDSQR.T	1+	1566.85		17
					R.IINEPTAASLAYGFER.K	1+	1751.97		17
					K.DIDEVILVGGSTR.I	1+	1373.78		24
13	Transketolase	tr|G7IF28|G7IF28_MEDTR	168	3	K.NGNTGYDEIR.A	2+	569.783		70	0.04	QStar Pulsar i	Medicago truncatula
					K.ANSYSVHGAALGAK.E	2+	673.362		60
					K.ESVLPASVTAR.V	2+	565.337		39
14	Uncharacterized protein	tr|M5X661|M5X661_PRUPE	60		K.NPYWFNR.D	2+	498.753		22	0.04	QStar Pulsar i	Prunus persica
					K.NGNTGYDEIR.A	2+	569.755		56
					K.ANSYSVHGAALGAK.E	2+	673.364		50
15	Os06g0669400 protein	tr|Q0DA88|Q0DA88_ORYSJ	115	10	R.FTAVGAR.I	2+	361.2		28	0.09	QStar Pulsar i	Oryza sativa subsp. japonica
					R.IVGGLGGR.A	2+	364.742		34
					K.EIDDSIDR.I	2+	481.737		55
					K.GVLLVGPPGTGK.T	2+	547.85		47
					R.QVSVDVPDVR.G	2+	557.297		55
					R.IVAGMEGTVMTDGK.S	2+	720.859	2 Oxidation (M)	80
16	ATP synthase subunit alpha, chloroplastic	sp|Q1KXW5|ATPA_HELAN	198	20	M.VTIQADEISNIIR.E	1+	1471.82		13	0.28	4800 Proteomic Analyser	Helianthus annuus
					R.IEQYNR.E	1+	822.412		11
					K.IVNTGTVLQVGDGIAR.I	1+	1612.92		17
					K.FLVELR.T	1+	776.463		11
17	ATP synthase subunit alpha, chloroplastic	sp|Q1KXW5|ATPA_HELAN	316	22	M.VTIQADEISNIIR.E	1+	1471.83		20	0.31	4800 Proteomic Analyser	Helianthus annuus
					R.IEQYNR.E	1+	822.41		19
					K.IVNTGTVLQVGDGIAR.I	1+	1612.92		17
					R.HTLIIYDDLSK.Q	1+	1317.72		69
					K.QAQAYR.Q	1+	736.373		5
					R.EAYPGDVFYLHSR.L	1+	1553.76		18
					K.FLVELR.T	1+	776.47		26
19	ATP synthase subunit alpha, chloroplastic	sp|Q1KXW5|ATPA_HELAN	189	21	M.VTIQADEISNIIR.E	1+	1471.82		7	0.3	4800 Proteomic Analyser	Helianthus annuus
					R.HTLIIYDDLSK.Q	1+	1317.71		18
					R.EAYPGDVFYLHSR.L	1+	1553.76		11
					K.FLVELR.T	1+	776.467		20
23	Ribulose-1,5-bisphosphate carboxylase/oxygenase large subunit	tr|G0WXR8|G0WXR8_9ASTR	167	18	R.DNGLLLHIHR.A	1+	1187.7		47	0.31	4800 Proteomic Analyser	Ageratina adenophora
					R.EITLGFVDLLR.D	1+	1275.77		8
					R.VALEACVQAR.N	1+	1116.61	Carbamidomethyl (C)	12
24	Ribulose-1,5-bisphosphate carboxylase/oxygenase large subunit	tr|G0WZH2|G0WZH2_SENVU	265	23	K.DTDILAAFR.V	1+	1021.54		35	0.32	4800 Proteomic Analyser	Senecio vulgaris
					K.TFQGPPHGIQVER.D	1+	1465.79		24
					R.FLFCAEAIYK.S	1+	1261.65	Carbamidomethyl (C)	6
					R.DNGLLLHIHR.A	1+	1187.69		47
					R.EITLGFVDLLR.D	1+	1275.76		17
					R.DLATEGNEIIR.E	1+	1230.65		33
25	Ribulose-1,5-bisphosphate carboxylase/oxygenase large subunit	tr|D3PFB6|D3PFB6_HELAN	216	18	K.DTDILAAFR.V	1+	1021.52		25	0.27	4800 Proteomic Analyser	Helianthus annuus
					R.ACYECLR.G	1+	914.398	Carbamidomethyl (C)	5
					R.DNGLLLHIHR.A	1+	1187.66		24
					R.EITLGFVDLLR.D	1+	1275.73		17
					R.DLATEGNEIIR.E	1+	1230.63		39
28	Ribulose-1,5-bisphosphate carboxylase/oxygenase large subunit	tr|G0WXR8|G0WXR8_9ASTR	169	18	K.LTYYTPEYETK.D	1+	1407.67		18	0.28	4800 Proteomic Analyser	Ageratina adenophora
					R.FLFCAEALYK.A	1+	1261.63	Carbamidomethyl (C)	18
					R.DNGLLLHIHR.A	1+	1187.67		14
					R.EITLGFVDLLR.D	1+	1275.73		13
30	Ribulose-1,5-bisphosphate carboxylase/oxygenase large subunit	tr|E3TI13|E3TI13_HELTU	368	26	K.LTYYTPEYETK.D	1+	1407.68		14	0.35	4800 Proteomic Analyser	Helianthus tuberosus
					K.DTDILAAFR.V	1+	1021.53		32
					R.ACYECLR.G	1+	914.413	Carbamidomethyl (C)	4
					R.FLFCAEAIYK.A	1+	1261.64	Carbamidomethyl (C)	21
					R.DNGLLLHIHR.A	1+	1187.68		48
					R.EITLGFVDLLR.D	1+	1275.75		24
					R.VALEACVKAR.N	1+	1116.59	Carbamidomethyl (C)	11
					R.DLATEGNEIIR.E	1+	1230.64		58
34	Chloroplast ribulose bisphosphate carboxylase/oxygenase activase beta2	tr|K7RYG4|K7RYG4_GOSBA	298	18	K.VPLILGVWGGK.G	1+	1138.71		52	0.38	4800 Proteomic Analyser	Gossypium barb
					R.VPIIVTGNDFSTLYAPLIR.D	1+	2089.23		21
					K.FYWAPTR.E	1+	940.481		25
					K.LVDTFPGQSIDFFGALR.A	1+	1883.02		58
					R.VYDDEVR.K	1+	895.431		34
35	Chloroplast ribulose bisphosphate carboxylase/oxygenase activase beta2	tr|K7RYG4|K7RYG4_GOSBA	195	14	K.SFQCELVFAK.M	1+	1228.62	Carbamidomethyl (C)	18	0.34	4800 Proteomic Analyser	Gossypium barb
					K.FYWAPTR.E	1+	940.478		28
					K.LVDTFPGQSIDFFGALR.A	1+	1883.01		26
					R.VYDDEVR.K	1+	895.424		36
36	Chloroplast ribulose bisphosphate carboxylase/oxygenase activase beta2	tr|K7RYG4|K7RYG4_GOSBA	313	18	K.SFQCELVFAK.M	1+	1228.62	Carbamidomethyl (C)	38	0.38	4800 Proteomic Analyser	Gossypium barb
					R.VPIIVTGNDFSTLYAPLIR.D	1+	2089.2		30
					K.FYWAPTR.E	1+	940.489		32
					K.LVDTFPGQSIDFFGALR.A	1+	1883		84
					R.VYDDEVR.K	1+	895.427		36
37	Actin	tr|G5ELM7|G5ELM7_MALDO	213	17	K.AGFAGDDAPR.A	1+	976.443		22	0.39	4800 Proteomic Analyser	Malus domestica
					R.VAPEEHPVLLTEAPLNPK.A	1+	1954.08		20
					K.NYELPDGQVITIGAER.F	1+	1774.91		17
					K.VVAPPER.K	1+	767.438		17
					K.GEYDESGPSIVHR.K	1+	1445.68		27
38	Elongation factor Tu	tr|M5XAL4|M5XAL4_PRUPE	86	7	K.KYDEIDAAPEER.A	2+	718.363		86	0.03	QStar Pulsar i	Solanum tuberosum
					K.EHVLLAK.Q	2+	405.255		21
39	Glutamine synthetase leaf isozyme, chloroplastic	sp|Q9XQ94|GLNA2_MEDSA	205	11	R.TISKPVEHPSELPK.W	1+	1561.87		39	0.2	4800 Proteomic Analyser	Medicago sativa
					K.AAEIFSNPK.V	1+	976.512		53
					K.AILNLSLR.H	1+	899.571		32
					K.GYLEDR.R	1+	752.356		25
43	ATP synthase subunit alpha, chloroplastic	sp|Q1KXW5|ATPA_HELAN	129	5	K.IVNTGTVLQVGDGIAR.I	2+	806.976		63	0.09	QStar Pulsar i	Helianthus annuus
					K.ASSVAQVVTTFQEK.G	2+	747.913		54
					R.HTLIIYDDLSK.Q	2+	659.365		88
					R.QMSLLLR.R	2+	438.766		39
45	Fructose-bisphosphate aldolase	tr|J3N6C9|J3N6C9_ORYBR	91	7	R.ATPEQVADYTLK.L	2+	668.352		35	0.07	QStar Pulsar i	Oryza brachyantha
					R.ALQNTCLK.T	2+	474.27	Carbamidomethyl (C)	32
					K.AAQDALLLR.A	2+	485.798		70
46	Fructose-bisphosphate aldolase	tr|M5VP21|M5VP21_PRUPE	162	6	R.LASIGLENTEANR.Q	2+	694.385		94	0.11	QStar Pulsar i	Prunus persica
					R.TVVSIPNGPSALAVK.E	2+	726.954		51
					K.TWGGRPENVK.A	2+	572.32		27
					K.AAQDALLLR.A	2+	485.796		69
47	Fructose-bisphosphate aldolase	tr|B6TI65|B6TI65_MAIZE	88	7	R.LASIGLENTEANR.Q	1+	1387.74		28	0.11	4800 Proteomic Analyser	Zea mays
					K.IVDILVEQGIVPGIK.V	1+	1592.99		17
					K.AAQDALLLR.A	1+	970.576		18
49	Ribulose bisphosphate carboxylase large chain	tr|M1PY75|M1PY75_TECGR	79	8	K.DTDILAAFR.V	1+	1021.53		31	0.23	4800 Proteomic Analyser	Tectona grandis
50	Ribulose-1,5-bisphosphate carboxylase/oxygenase large subunit	tr|G0WXR8|G0WXR8_9ASTR	97	2	R.VALEACVQAR.N	2+	558.821	Carbamidomethyl (C)	70	0.04	QStar Pulsar i	Ageratina adenophora
					R.DLATEGNEIIR.E	2+	615.833		71
51	Uncharacterized protein	tr|M1AMG7|M1AMG7_SOLTU	169	12	K.RLTFDEIQSK.T	2+	618.86		58	0.18	QStar Pulsar i	Solanum tuberosum
					R.LTFDEIQSK.T	2+	540.795		60
					K.FCLEPTSFTVK.A	2+	664.819	Carbamidomethyl (C)	24
					K.NSAPDFQK.T	2+	453.739		32
					R.VPFLFTIK.Q	2+	482.812		42
					R.GSSFLDPK.G	2+	425.737		43
					R.GGSTGYDNAVALPAGGR.G	2+	781.916		144
52	Uncharacterized protein	tr|I1NND9|I1NND9_ORYGL	180	12	R.RLTFDEIQSK.T	2+	618.845		40	0.16	QStar Pulsar i	Oryza glaberrima
					R.LTFDEIQSK.T	2+	540.809		62
					K.KFCLEPTSFTVK.A	2+	728.904	Carbamidomethyl (C)	40
					K.FCLEPTSFTVK.A	2+	664.84	Carbamidomethyl (C)	21
					R.VPFLFTIK.N	2+	482.814		49
					R.GSSFLDPK.G	2+	425.735		46
					R.GGSTGYDNAVALPAGGR.G	2+	781.91		133
68	Ribulose-1,5-bisphosphate carboxylase/oxygenase large subunit	tr|F8RP80|F8RP80_DUMHI	99	4	K.DTDILAAFR.M	2+	511.284		55	0.14	QStar Pulsar i	Dumortiera hirsuta
					K.TFQGPPHGIKVER.X	2+	489.288		53
73	Ribulose-1,5-bisphosphate carboxylase/oxygenase large subunit	tr|J9QFM2|J9QFM2_ZINVI	295	15	R.MSGGDHIHSGTVVGK.L	1+	1497.74	Oxidation (M)	36	0.19	4800 Proteomic Analyser	Zinnia violacea
					R.EITLGFVDLLR.D	1+	1275.76		74
					R.DDFIEKDR.S	1+	1037.51		35
					R.VALEACVQAR.N	1+	1116.61	Carbamidomethyl (C)	35
					R.DLATEGNEIIR.E	1+	1230.66		66
75	Ribulose-1,5-bisphosphate carboxylase/oxygenase large subunit	tr|J9QFM2|J9QFM2_ZINVI	139	10	R.MSGGDHIHSGTVVGK.L	1+	1497.75	Oxidation (M)	11	0.14	4800 Proteomic Analyser	Zinnia violacea
					R.EITLGFVDLLR.D	1+	1275.77		33
					R.VALEACVQAR.N	1+	1116.61	Carbamidomethyl (C)	5
					R.DLATEGNEIIR.E	1+	1230.67		57
77	Ribulose bisphosphate carboxylase large chain	tr|K9L5M8|K9L5M8_CHRMO	115		R.VALEACVQAR.N	2+	558.812	Carbamidomethyl (C)	70	0.07	QStar Pulsar i	Chrysanthemum morifolium
					R.DLATEGNEIIR.E	2+	615.849		68
					K.FEFQAMDTLDDDK.D	2+	795.871	Oxidation (M)	50
